# Supplementary material for: Dispersion of Graphene Oxide: Evaluating Ionic Surfactants for Nanocomposite Cement Applications
Source: Nanomaterials (Basel). 2026 May 19;16(10):632. doi: 10.3390/nano16100632 (PMC13209221; doi:10.3390/nano16100632)
Supplement: Supplementary file 1 [file nanomaterials-16-00632-s001.zip]

Archive with 1 entries (1 files):
- nanomaterials-4259766-supplementary.pdf
